# Supplementary material for: Toxicological Legacy of Polycyclic Aromatic Hydrocarbons from a Tire Fire-Urban Soil Contamination and Cancer Risk Assessment
Source: Toxics. 2026 Jun 23;14(7):543. doi: 10.3390/toxics14070543 (PMC13431326; doi:10.3390/toxics14070543)
Supplement: Supplementary file 1 [file toxics-14-00543-s001.zip]

Archive with 1 entries (1 files):
- toxics-4369190-supplementary.pdf
